# Supplementary material for: Effect of Plasma On-Time with a Fixed Duty Ratio on Reactive Species in Plasma-Treated Medium and Its Significance in Biological Applications
Source: Int J Mol Sci. 2023 Mar 9;24(6):5289. doi: 10.3390/ijms24065289 (PMC10049170; doi:10.3390/ijms24065289)
Supplement: Supplementary file 1 [file ijms-24-05289-s001.zip]

Archive with 1 entries (1 files):
- ijms-2140682-supplementary.pdf
